# Supplementary material for: Storage stability performance of composite modified asphalt with scrap non-tire automotive rubber, waste plastic pyrolytic oil and sulfur
Source: PLoS One. 2023 Apr 14;18(4):e0284473. doi: 10.1371/journal.pone.0284473 (PMC10104313; doi:10.1371/journal.pone.0284473)
Supplement: S1 File — (ZIP) [file pone.0284473.s001.zip › Supporting Information.xlsx]

## Sheet: Fig 5 & 6
			SPD_48 h						SPD_96 h
			PPO,%	SA	SA-S	PA	PA-S		PPO,%	SA	SA-S	PA	PA-S
			0	7.6					0	10.1278
			2	6.864	5.086	3.49	2.409		2	9.7458	7.60685	3.9862	3.8862
			4	6.762	4.9	3.038	2.058		4	9.20426	7.39194	3.62197	3.4622
			6	6.762	4.606	1.372	0.98		6	9.19622	7.07491	2.57739	2.47739
			8	6.664	4.508	0.882	0.784		8	9.06912	6.94781	2.66738	2.46738
			SI_VIS_48 h						SI_VIS_96 h
			PPO,%	SA	SA-S	PA	PA-S		PPO,%	SA	SA-S	PA	PA-S
			0	0.341463					0	0.231343
			2	0.364146	0.5	0.787879	0.834951		2	0.267925	0.264324	0.61905	0.618
			4	0.384146	0.506173	0.861702	0.881188		4	0.282716	0.27451	0.67136	0.66942
			6	0.404146	0.521739	0.977273	0.99		6	0.280282	0.275641	0.89031	0.87783
			8	0.404146	0.532258	0.908434	0.920494		8	0.287097	0.275714	0.83679	0.83636

## Sheet: Fig 7 & 8
			SI_G*/sin δ_48 h						SI_G*/sin δ_96 h
			PPO,%	SA	SA-S	PA	PA-S		PPO,%	SA	SA-S	PA	PA-S
			0	0.317228					0	0.303769
			2	0.411375	0.447677	0.620897	0.663956		2	0.334573	0.339368	0.569227	0.570134
			4	0.42019	0.461005	0.783953	0.816639		4	0.340696	0.344749	0.661068	0.663677
			6	0.448345	0.484694	0.916637	0.933455		6	0.360946	0.362983	0.875787	0.877471
			8	0.434033	0.44108	0.891235	0.902278		8	0.365244	0.369179	0.820728	0.821966
			SI_MSCR Jnr_48 h						SI_MSCR Jnr_96 h
			PPO,%	SA	SA-S	PA	PA-S		PPO,%	SA	SA-S	PA	PA-S
			0	0.218782					0	0.204196
			2	0.309916	0.337083	0.754737	0.772424		2	0.209594	0.210956	0.704146	0.703754
			4	0.324188	0.356965	0.846398	0.875524		4	0.225008	0.225756	0.739383	0.738907
			6	0.378859	0.407085	0.955634	0.977827		6	0.267061	0.269354	0.875683	0.877255
			8	0.369975	0.387106	0.910661	0.935923		8	0.279966	0.279765	0.800927	0.803913

## Sheet: Fig 9
			WN	R_Top	R_Bot	RP6p_Top	RP6p_Bot
			2000	0.0898128	0.279353	0.130977	0.175154
			1999	0.0898128	0.279353	0.130977	0.175154
			1998	0.0886464	0.275724	0.129276	0.172878
			1997	0.08748	0.272095	0.127575	0.170602
			1996	0.0880632	0.27391	0.128421	0.171744
			1995	0.0892296	0.277538	0.130122	0.17402
			1994	0.090396	0.281167	0.131823	0.176288
			1993	0.0915624	0.284796	0.133533	0.178565
			1992	0.0915624	0.284796	0.133533	0.178565
			1991	0.0909792	0.282982	0.132678	0.17743
			1990	0.090396	0.281167	0.131823	0.176288
			1989	0.0898128	0.279353	0.130977	0.175154
			1988	0.090396	0.281167	0.131823	0.176288
			1987	0.090396	0.281167	0.131823	0.176288
			1986	0.090396	0.281167	0.131823	0.176288
			1985	0.0898128	0.279353	0.130977	0.175154
			1984	0.0898128	0.279353	0.130977	0.175154
			1983	0.0898128	0.279353	0.130977	0.175154
			1982	0.090396	0.281167	0.131823	0.176288
			1981	0.0909792	0.282982	0.132678	0.17743
			1980	0.0909792	0.282982	0.132678	0.17743
			1979	0.0898128	0.279353	0.130977	0.175154
			1978	0.0880632	0.27391	0.128421	0.171744
			1977	0.0868968	0.270281	0.126729	0.169468
			1976	0.08748	0.272095	0.127575	0.170602
			1975	0.08748	0.272095	0.127575	0.170602
			1974	0.0868968	0.270281	0.126729	0.169468
			1973	0.0863136	0.268466	0.125874	0.168334
			1972	0.0863136	0.268466	0.125874	0.168334
			1971	0.08748	0.272095	0.127575	0.170602
			1970	0.0880632	0.27391	0.128421	0.171744
			1969	0.0880632	0.27391	0.128421	0.171744
			1968	0.0880632	0.27391	0.128421	0.171744
			1967	0.08748	0.272095	0.127575	0.170602
			1966	0.08748	0.272095	0.127575	0.170602
			1965	0.0868968	0.270281	0.126729	0.169468
			1964	0.0868968	0.270281	0.126729	0.169468
			1963	0.0868968	0.270281	0.126729	0.169468
			1962	0.0868968	0.270281	0.126729	0.169468
			1961	0.08748	0.272095	0.127575	0.170602
			1960	0.08748	0.272095	0.127575	0.170602
			1959	0.08748	0.272095	0.127575	0.170602
			1958	0.0868968	0.270281	0.126729	0.169468
			1957	0.0868968	0.270281	0.126729	0.169468
			1956	0.08748	0.272095	0.127575	0.170602
			1955	0.0880632	0.27391	0.128421	0.171744
			1954	0.0886464	0.275724	0.129276	0.172878
			1953	0.0892296	0.277538	0.130122	0.17402
			1952	0.0898128	0.279353	0.130977	0.175154
			1951	0.090396	0.281167	0.131823	0.176288
			1950	0.090396	0.281167	0.131823	0.176288
			1949	0.0909792	0.282982	0.132678	0.17743
			1948	0.0915624	0.284796	0.133533	0.178565
			1947	0.0909792	0.282982	0.132678	0.17743
			1946	0.090396	0.281167	0.131823	0.176288
			1945	0.0898128	0.279353	0.130977	0.175154
			1944	0.0892296	0.277538	0.130122	0.17402
			1943	0.0886464	0.275724	0.129276	0.172878
			1942	0.0892296	0.277538	0.130122	0.17402
			1941	0.090396	0.281167	0.131823	0.176288
			1940	0.0909792	0.282982	0.132678	0.17743
			1939	0.0909792	0.282982	0.132678	0.17743
			1938	0.0909792	0.282982	0.132678	0.17743
			1937	0.090396	0.281167	0.131823	0.176288
			1936	0.090396	0.281167	0.131823	0.176288
			1935	0.0898128	0.279353	0.130977	0.175154
			1934	0.0898128	0.279353	0.130977	0.175154
			1933	0.0898128	0.279353	0.130977	0.175154
			1932	0.090396	0.281167	0.131823	0.176288
			1931	0.090396	0.281167	0.131823	0.176288
			1930	0.090396	0.281167	0.131823	0.176288
			1929	0.090396	0.281167	0.131823	0.176288
			1928	0.090396	0.281167	0.131823	0.176288
			1927	0.090396	0.281167	0.131823	0.176288
			1926	0.0909792	0.282982	0.132678	0.17743
			1925	0.0915624	0.284796	0.133533	0.178565
			1924	0.0927288	0.288425	0.135234	0.180841
			1923	0.0927288	0.288425	0.135234	0.180841
			1922	0.0921456	0.28661	0.134379	0.179707
			1921	0.0921456	0.28661	0.134379	0.179707
			1920	0.0921456	0.28661	0.134379	0.179707
			1919	0.0921456	0.28661	0.134379	0.179707
			1918	0.0927288	0.288425	0.135234	0.180841
			1917	0.093312	0.290239	0.13608	0.181983
			1916	0.0944784	0.293868	0.137781	0.184251
			1915	0.0944784	0.293868	0.137781	0.184251
			1914	0.0938952	0.292054	0.136935	0.183117
			1913	0.0938952	0.292054	0.136935	0.183117
			1912	0.093312	0.290239	0.13608	0.181983
			1911	0.0927288	0.288425	0.135234	0.180841
			1910	0.0921456	0.28661	0.134379	0.179707
			1909	0.0915624	0.284796	0.133533	0.178565
			1908	0.0921456	0.28661	0.134379	0.179707
			1907	0.0921456	0.28661	0.134379	0.179707
			1906	0.0921456	0.28661	0.134379	0.179707
			1905	0.0921456	0.28661	0.134379	0.179707
			1904	0.0927288	0.288425	0.135234	0.180841
			1903	0.0927288	0.288425	0.135234	0.180841
			1902	0.0927288	0.288425	0.135234	0.180841
			1901	0.0927288	0.288425	0.135234	0.180841
			1900	0.0927288	0.288425	0.135234	0.180841
			1899	0.0927288	0.288425	0.135234	0.180841
			1898	0.0921456	0.28661	0.134379	0.179707
			1897	0.0915624	0.284796	0.133533	0.178565
			1896	0.0915624	0.284796	0.133533	0.178565
			1895	0.0915624	0.284796	0.133533	0.178565
			1894	0.0915624	0.284796	0.133533	0.178565
			1893	0.0915624	0.284796	0.133533	0.178565
			1892	0.0915624	0.284796	0.133533	0.178565
			1891	0.0915624	0.284796	0.133533	0.178565
			1890	0.0909792	0.282982	0.132678	0.17743
			1889	0.0915624	0.284796	0.133533	0.178565
			1888	0.0909792	0.282982	0.132678	0.17743
			1887	0.0909792	0.282982	0.132678	0.17743
			1886	0.090396	0.281167	0.131823	0.176288
			1885	0.0898128	0.279353	0.130977	0.175154
			1884	0.0898128	0.279353	0.130977	0.175154
			1883	0.0898128	0.279353	0.130977	0.175154
			1882	0.0898128	0.279353	0.130977	0.175154
			1881	0.0898128	0.279353	0.130977	0.175154
			1880	0.0898128	0.279353	0.130977	0.175154
			1879	0.090396	0.281167	0.131823	0.176288
			1878	0.090396	0.281167	0.131823	0.176288
			1877	0.090396	0.281167	0.131823	0.176288
			1876	0.090396	0.281167	0.131823	0.176288
			1875	0.090396	0.281167	0.131823	0.176288
			1874	0.0898128	0.279353	0.130977	0.175154
			1873	0.0898128	0.279353	0.130977	0.175154
			1872	0.0898128	0.279353	0.130977	0.175154
			1871	0.0898128	0.279353	0.130977	0.175154
			1870	0.0898128	0.279353	0.130977	0.175154
			1869	0.0898128	0.279353	0.130977	0.175154
			1868	0.090396	0.281167	0.131823	0.176288
			1867	0.090396	0.281167	0.131823	0.176288
			1866	0.0898128	0.279353	0.130977	0.175154
			1865	0.0898128	0.279353	0.130977	0.175154
			1864	0.090396	0.281167	0.131823	0.176288
			1863	0.090396	0.281167	0.131823	0.176288
			1862	0.090396	0.281167	0.131823	0.176288
			1861	0.090396	0.281167	0.131823	0.176288
			1860	0.0898128	0.279353	0.130977	0.175154
			1859	0.0898128	0.279353	0.130977	0.175154
			1858	0.0898128	0.279353	0.130977	0.175154
			1857	0.0898128	0.279353	0.130977	0.175154
			1856	0.0898128	0.279353	0.130977	0.175154
			1855	0.0898128	0.279353	0.130977	0.175154
			1854	0.0898128	0.279353	0.130977	0.175154
			1853	0.0898128	0.279353	0.130977	0.175154
			1852	0.0898128	0.279353	0.130977	0.175154
			1851	0.0898128	0.279353	0.130977	0.175154
			1850	0.0898128	0.279353	0.130977	0.175154
			1849	0.0898128	0.279353	0.130977	0.175154
			1848	0.0898128	0.279353	0.130977	0.175154
			1847	0.0898128	0.279353	0.130977	0.175154
			1846	0.0892296	0.277538	0.130122	0.17402
			1845	0.0892296	0.277538	0.130122	0.17402
			1844	0.0892296	0.277538	0.130122	0.17402
			1843	0.0892296	0.277538	0.130122	0.17402
			1842	0.0892296	0.277538	0.130122	0.17402
			1841	0.0898128	0.279353	0.130977	0.175154
			1840	0.0892296	0.277538	0.130122	0.17402
			1839	0.0892296	0.277538	0.130122	0.17402
			1838	0.0892296	0.277538	0.130122	0.17402
			1837	0.0886464	0.275724	0.129276	0.172878
			1836	0.0880632	0.27391	0.128421	0.171744
			1835	0.08748	0.272095	0.127575	0.170602
			1834	0.08748	0.272095	0.127575	0.170602
			1833	0.08748	0.272095	0.127575	0.170602
			1832	0.0886464	0.275724	0.129276	0.172878
			1831	0.0892296	0.277538	0.130122	0.17402
			1830	0.0898128	0.279353	0.130977	0.175154
			1829	0.0898128	0.279353	0.130977	0.175154
			1828	0.0892296	0.277538	0.130122	0.17402
			1827	0.0886464	0.275724	0.129276	0.172878
			1826	0.0880632	0.27391	0.128421	0.171744
			1825	0.0880632	0.27391	0.128421	0.171744
			1824	0.0880632	0.27391	0.128421	0.171744
			1823	0.0880632	0.27391	0.128421	0.171744
			1822	0.08748	0.272095	0.127575	0.170602
			1821	0.08748	0.272095	0.127575	0.170602
			1820	0.08748	0.272095	0.127575	0.170602
			1819	0.08748	0.272095	0.127575	0.170602
			1818	0.0868968	0.270281	0.126729	0.169468
			1817	0.0868968	0.270281	0.126729	0.169468
			1816	0.0868968	0.270281	0.126729	0.169468
			1815	0.0868968	0.270281	0.126729	0.169468
			1814	0.08748	0.272095	0.127575	0.170602
			1813	0.08748	0.272095	0.127575	0.170602
			1812	0.0880632	0.27391	0.128421	0.171744
			1811	0.0886464	0.275724	0.129276	0.172878
			1810	0.0886464	0.275724	0.129276	0.172878
			1809	0.0880632	0.27391	0.128421	0.171744
			1808	0.0880632	0.27391	0.128421	0.171744
			1807	0.08748	0.272095	0.127575	0.170602
			1806	0.08748	0.272095	0.127575	0.170602
			1805	0.0880632	0.27391	0.128421	0.171744
			1804	0.0886464	0.275724	0.129276	0.172878
			1803	0.0898128	0.279353	0.130977	0.175154
			1802	0.0898128	0.279353	0.130977	0.175154
			1801	0.090396	0.281167	0.131823	0.176288
			1800	0.090396	0.281167	0.131823	0.176288
			1799	0.090396	0.281167	0.131823	0.176288
			1798	0.0898128	0.279353	0.130977	0.175154
			1797	0.0892296	0.277538	0.130122	0.17402
			1796	0.0898128	0.279353	0.130977	0.175154
			1795	0.0898128	0.279353	0.130977	0.175154
			1794	0.0898128	0.279353	0.130977	0.175154
			1793	0.090396	0.281167	0.131823	0.176288
			1792	0.0909792	0.282982	0.132678	0.17743
			1791	0.0909792	0.282982	0.132678	0.17743
			1790	0.0909792	0.282982	0.132678	0.17743
			1789	0.0909792	0.282982	0.132678	0.17743
			1788	0.0909792	0.282982	0.132678	0.17743
			1787	0.0909792	0.282982	0.132678	0.17743
			1786	0.0915624	0.284796	0.133533	0.178565
			1785	0.0915624	0.284796	0.133533	0.178565
			1784	0.0921456	0.28661	0.134379	0.179707
			1783	0.0927288	0.288425	0.135234	0.180841
			1782	0.093312	0.290239	0.13608	0.181983
			1781	0.093312	0.290239	0.13608	0.181983
			1780	0.0938952	0.292054	0.136935	0.183117
			1779	0.0938952	0.292054	0.136935	0.183117
			1778	0.0938952	0.292054	0.136935	0.183117
			1777	0.0938952	0.292054	0.136935	0.183117
			1776	0.0938952	0.292054	0.136935	0.183117
			1775	0.0938952	0.292054	0.136935	0.183117
			1774	0.0938952	0.292054	0.136935	0.183117
			1773	0.0938952	0.292054	0.136935	0.183117
			1772	0.0938952	0.292054	0.136935	0.183117
			1771	0.0950616	0.295682	0.138636	0.185393
			1770	0.0950616	0.295682	0.138636	0.185393
			1769	0.0956448	0.297497	0.139482	0.186527
			1768	0.0956448	0.297497	0.139482	0.186527
			1767	0.096228	0.299311	0.140337	0.187669
			1766	0.096228	0.299311	0.140337	0.187669
			1765	0.096228	0.299311	0.140337	0.187669
			1764	0.0968112	0.301126	0.141183	0.188803
			1763	0.0968112	0.301126	0.141183	0.188803
			1762	0.0973944	0.302932	0.142038	0.189937
			1761	0.0979776	0.304746	0.142884	0.191079
			1760	0.0979776	0.304746	0.142884	0.191079
			1759	0.0985608	0.306561	0.143739	0.192213
			1758	0.099144	0.308375	0.144585	0.193355
			1757	0.099144	0.308375	0.144585	0.193355
			1756	0.10031	0.312004	0.146286	0.195631
			1755	0.100894	0.313818	0.147132	0.196765
			1754	0.10206	0.317447	0.148833	0.199041
			1753	0.102643	0.319262	0.149688	0.200175
			1752	0.10381	0.32289	0.151389	0.202451
			1751	0.105559	0.328334	0.153945	0.205862
			1750	0.106726	0.331962	0.155646	0.208138
			1749	0.107892	0.335591	0.157347	0.210414
			1748	0.109058	0.339212	0.159048	0.21269
			1747	0.110225	0.342841	0.160749	0.214966
			1746	0.110808	0.344655	0.161595	0.2161
			1745	0.111974	0.348284	0.163296	0.218376
			1744	0.113724	0.353727	0.165843	0.221786
			1743	0.11489	0.357356	0.167553	0.224062
			1742	0.116057	0.360985	0.169254	0.226338
			1741	0.116057	0.360985	0.169254	0.226338
			1740	0.116057	0.360985	0.169254	0.226338
			1739	0.116057	0.360985	0.169254	0.226338
			1738	0.116057	0.360985	0.169254	0.226338
			1737	0.116057	0.360985	0.169254	0.226338
			1736	0.115474	0.35917	0.168399	0.225196
			1735	0.114307	0.355541	0.166698	0.222928
			1734	0.113141	0.351913	0.164997	0.220652
			1733	0.113141	0.351913	0.164997	0.220652
			1732	0.113141	0.351913	0.164997	0.220652
			1731	0.113141	0.351913	0.164997	0.220652
			1730	0.112558	0.350098	0.164142	0.21951
			1729	0.112558	0.350098	0.164142	0.21951
			1728	0.112558	0.350098	0.164142	0.21951
			1727	0.112558	0.350098	0.164142	0.21951
			1726	0.113141	0.351913	0.164997	0.220652
			1725	0.113141	0.351913	0.164997	0.220652
			1724	0.113141	0.351913	0.164997	0.220652
			1723	0.113724	0.353727	0.165843	0.221786
			1722	0.113724	0.353727	0.165843	0.221786
			1721	0.113724	0.353727	0.165843	0.221786
			1720	0.114307	0.355541	0.166698	0.222928
			1719	0.11489	0.357356	0.167553	0.224062
			1718	0.11489	0.357356	0.167553	0.224062
			1717	0.11489	0.357356	0.167553	0.224062
			1716	0.115474	0.35917	0.168399	0.225196
			1715	0.116057	0.360985	0.169254	0.226338
			1714	0.11664	0.362799	0.1701	0.227472
			1713	0.117223	0.364613	0.170955	0.228614
			1712	0.117806	0.366428	0.171801	0.229748
			1711	0.11839	0.368242	0.172656	0.230882
			1710	0.118973	0.370057	0.173502	0.232025
			1709	0.120139	0.373677	0.175203	0.234301
			1708	0.121306	0.377306	0.176904	0.236577
			1707	0.122472	0.380935	0.178605	0.238845
			1706	0.123638	0.384564	0.180306	0.241121
			1705	0.124805	0.388192	0.182007	0.243397
			1704	0.125971	0.391821	0.183708	0.245673
			1703	0.126554	0.393636	0.184563	0.246807
			1702	0.126554	0.393636	0.184563	0.246807
			1701	0.126554	0.393636	0.184563	0.246807
			1700	0.127721	0.397265	0.186264	0.249083
			1699	0.128304	0.399079	0.18711	0.250217
			1698	0.128887	0.400893	0.187965	0.251359
			1697	0.128887	0.400893	0.187965	0.251359
			1696	0.128887	0.400893	0.187965	0.251359
			1695	0.12947	0.402708	0.188811	0.252493
			1694	0.12947	0.402708	0.188811	0.252493
			1693	0.12947	0.402708	0.188811	0.252493
			1692	0.128887	0.400893	0.187965	0.251359
			1691	0.128304	0.399079	0.18711	0.250217
			1690	0.128304	0.399079	0.18711	0.250217
			1689	0.127721	0.397265	0.186264	0.249083
			1688	0.127721	0.397265	0.186264	0.249083
			1687	0.128304	0.399079	0.18711	0.250217
			1686	0.128304	0.399079	0.18711	0.250217
			1685	0.128304	0.399079	0.18711	0.250217
			1684	0.128304	0.399079	0.18711	0.250217
			1683	0.127721	0.397265	0.186264	0.249083
			1682	0.127138	0.39545	0.185409	0.247949
			1681	0.126554	0.393636	0.184563	0.246807
			1680	0.126554	0.393636	0.184563	0.246807
			1679	0.126554	0.393636	0.184563	0.246807
			1678	0.126554	0.393636	0.184563	0.246807
			1677	0.127138	0.39545	0.185409	0.247949
			1676	0.127138	0.39545	0.185409	0.247949
			1675	0.127138	0.39545	0.188221	0.254352
			1674	0.127138	0.39545	0.190219	0.257052
			1673	0.127721	0.397265	0.191435	0.258696
			1672	0.127721	0.397265	0.192434	0.260046
			1671	0.127721	0.397265	0.196068	0.264956
			1670	0.127721	0.397265	0.206058	0.278456
			1669	0.128304	0.399079	0.214303	0.289598
			1668	0.128887	0.400893	0.217747	0.294253
			1667	0.12947	0.402708	0.228652	0.308989
			1666	0.130054	0.404522	0.232026	0.313549
			1665	0.130637	0.406337	0.240271	0.324691
			1664	0.130637	0.406337	0.250261	0.338191
			1663	0.13122	0.408143	0.251116	0.339345
			1662	0.13122	0.408143	0.261106	0.352845
			1661	0.13122	0.408143	0.264436	0.357345
			1660	0.131803	0.409957	0.269433	0.364099
			1659	0.131803	0.409957	0.273063	0.369004
			1658	0.132386	0.411772	0.27447	0.370906
			1657	0.133553	0.4154	0.276702	0.373921
			1656	0.135302	0.420844	0.277639	0.375188
			1655	0.136469	0.424472	0.281805	0.380817
			1654	0.137052	0.426287	0.289289	0.390932
			1653	0.137635	0.428101	0.29002	0.391919
			1652	0.137052	0.426287	0.298564	0.403465
			1651	0.137052	0.426287	0.299563	0.404815
			1650	0.137635	0.428101	0.291833	0.394369
			1649	0.137635	0.428101	0.290834	0.393019
			1648	0.137635	0.428101	0.289835	0.391669
			1647	0.137635	0.428101	0.286135	0.386669
			1646	0.137635	0.428101	0.282916	0.382319
			1645	0.137635	0.428101	0.281917	0.380969
			1644	0.138218	0.429916	0.279877	0.378212
			1643	0.138802	0.43173	0.278963	0.376977
			1642	0.138802	0.43173	0.277176	0.374563
			1641	0.139385	0.433544	0.27557	0.372392
			1640	0.139968	0.435359	0.272436	0.368156
			1639	0.141134	0.438988	0.269625	0.364358
			1638	0.141718	0.440802	0.266493	0.360126
			1637	0.142301	0.442616	0.260964	0.352655
			1636	0.143467	0.446237	0.253668	0.342795
			1635	0.14405	0.448052	0.250757	0.338861
			1634	0.144634	0.449866	0.250673	0.338747
			1633	0.1458	0.453495	0.246378	0.332944
			1632	0.146383	0.455309	0.243228	0.328686
			1631	0.14755	0.458938	0.239937	0.317482
			1630	0.148716	0.462567	0.234638	0.317079
			1629	0.150466	0.46801	0.236429	0.320179
			1628	0.152798	0.475267	0.238831	0.322422
			1627	0.154548	0.480703	0.240239	0.324322
			1626	0.155714	0.484331	0.240709	0.324957
			1625	0.157464	0.489775	0.240963	0.325301
			1624	0.159214	0.495218	0.241022	0.32538
			1623	0.16038	0.498847	0.241789	0.326415
			1622	0.16213	0.50429	0.241944	0.326624
			1621	0.163879	0.509733	0.242099	0.326833
			1620	0.166212	0.516983	0.24388	0.329238
			1619	0.167378	0.520611	0.244089	0.326422
			1618	0.169128	0.526054	0.246645	0.32984
			1617	0.170878	0.531498	0.249192	0.33325
			1616	0.17321	0.538755	0.252603	0.337802
			1615	0.175543	0.546013	0.256005	0.342347
			1614	0.177293	0.551448	0.258552	0.345757
			1613	0.179042	0.556891	0.261108	0.349175
			1612	0.180792	0.562334	0.263655	0.352585
			1611	0.182542	0.567778	0.266211	0.355995
			1610	0.184291	0.573221	0.268758	0.359405
			1609	0.186041	0.578664	0.271305	0.362823
			1608	0.188374	0.585913	0.274707	0.367367
			1607	0.190123	0.591357	0.277263	0.370786
			1606	0.192456	0.598614	0.280665	0.37533
			1605	0.194206	0.604058	0.283212	0.37874
			1604	0.196538	0.611315	0.286623	0.383292
			1603	0.198288	0.616758	0.28917	0.386702
			1602	0.200038	0.622193	0.291726	0.39012
			1601	0.201204	0.625822	0.293427	0.392388
			1600	0.202954	0.631265	0.295974	0.395807
			1599	0.20412	0.634894	0.297675	0.398083
			1598	0.204703	0.636709	0.29853	0.399217
			1597	0.205286	0.638523	0.299376	0.400351
			1596	0.205286	0.638523	0.299376	0.400351
			1595	0.204703	0.636709	0.29853	0.399217
			1594	0.203537	0.63308	0.296829	0.396941
			1593	0.201787	0.627637	0.294273	0.39353
			1592	0.200621	0.624008	0.292572	0.391254
			1591	0.200038	0.622193	0.291726	0.39012
			1590	0.199454	0.620379	0.290871	0.388978
			1589	0.198871	0.618573	0.290025	0.387844
			1588	0.198871	0.618573	0.290025	0.387844
			1587	0.198288	0.616758	0.28917	0.386702
			1586	0.197705	0.614944	0.288324	0.385568
			1585	0.196538	0.611315	0.286623	0.383292
			1584	0.194789	0.605872	0.284067	0.379882
			1583	0.193039	0.600429	0.281511	0.376472
			1582	0.190706	0.593171	0.278109	0.37192
			1581	0.18954	0.589542	0.276408	0.369644
			1580	0.188374	0.585913	0.274707	0.367367
			1579	0.18779	0.584107	0.273861	0.366233
			1578	0.186624	0.580478	0.27216	0.363957
			1577	0.184874	0.575035	0.269613	0.360547
			1576	0.183125	0.569592	0.267057	0.357137
			1575	0.180792	0.562334	0.263655	0.352585
			1574	0.180209	0.56052	0.262809	0.351451
			1573	0.179626	0.558706	0.261954	0.350309
			1572	0.179626	0.558706	0.261954	0.350309
			1571	0.179042	0.556891	0.261108	0.349175
			1570	0.177876	0.553262	0.259407	0.346899
			1569	0.177293	0.551448	0.258552	0.345757
			1568	0.17671	0.549634	0.257706	0.344623
			1567	0.175543	0.546013	0.256005	0.342347
			1566	0.174377	0.542384	0.254304	0.34007
			1565	0.17321	0.538755	0.252603	0.337802
			1564	0.172044	0.535127	0.250902	0.335526
			1563	0.170878	0.531498	0.249192	0.33325
			1562	0.170294	0.529683	0.248346	0.332108
			1561	0.170294	0.529683	0.248346	0.332108
			1560	0.170294	0.529683	0.248346	0.332108
			1559	0.167378	0.520611	0.244089	0.326422
			1558	0.163879	0.509733	0.238986	0.319602
			1557	0.162713	0.506104	0.237285	0.317326
			1556	0.161546	0.502475	0.235593	0.31505
			1555	0.159797	0.497032	0.233037	0.311639
			1554	0.157464	0.489775	0.229635	0.307087
			1553	0.155131	0.482517	0.226233	0.302543
			1552	0.153382	0.477082	0.223686	0.299125
			1551	0.151632	0.471639	0.22113	0.295715
			1550	0.149299	0.464381	0.217728	0.291163
			1549	0.146966	0.457124	0.214326	0.286618
			1548	0.145217	0.45168	0.21177	0.283208
			1547	0.14405	0.448052	0.210078	0.280932
			1546	0.142884	0.444423	0.208377	0.278656
			1545	0.142301	0.442616	0.207522	0.277514
			1544	0.141718	0.440802	0.206676	0.27638
			1543	0.140551	0.437173	0.204975	0.274104
			1542	0.139385	0.433544	0.203274	0.271828
			1541	0.138802	0.43173	0.202419	0.270694
			1540	0.139385	0.433544	0.203274	0.271828
			1539	0.139385	0.433544	0.203274	0.271828
			1538	0.138802	0.43173	0.202419	0.270694
			1537	0.138802	0.43173	0.202419	0.270694
			1536	0.138802	0.43173	0.202419	0.270694
			1535	0.138802	0.43173	0.202419	0.270694
			1534	0.138802	0.43173	0.202419	0.270694
			1533	0.138802	0.43173	0.202419	0.270694
			1532	0.138802	0.43173	0.202419	0.270694
			1531	0.138218	0.429916	0.201573	0.26956
			1530	0.137635	0.428101	0.200718	0.268418
			1529	0.137635	0.428101	0.200718	0.268418
			1528	0.138218	0.429916	0.201573	0.26956
			1527	0.138218	0.429916	0.201573	0.26956
			1526	0.137635	0.428101	0.200718	0.268418
			1525	0.137635	0.428101	0.200718	0.268418
			1524	0.138218	0.429916	0.201573	0.26956
			1523	0.138802	0.43173	0.202419	0.270694
			1522	0.138802	0.43173	0.202419	0.270694
			1521	0.139385	0.433544	0.203274	0.271828
			1520	0.140551	0.437173	0.204975	0.274104
			1519	0.141718	0.440802	0.206676	0.27638
			1518	0.142301	0.442616	0.207522	0.277514
			1517	0.142884	0.444423	0.208377	0.278656
			1516	0.14405	0.448052	0.210078	0.280932
			1515	0.144634	0.449866	0.210924	0.282066
			1514	0.144634	0.449866	0.210924	0.282066
			1513	0.145217	0.45168	0.21177	0.283208
			1512	0.146383	0.455309	0.213471	0.285476
			1511	0.14755	0.458938	0.215172	0.287753
			1510	0.149299	0.464381	0.217728	0.291163
			1509	0.150466	0.46801	0.219429	0.293439
			1508	0.151632	0.471639	0.22113	0.295715
			1507	0.153382	0.477082	0.223686	0.299125
			1506	0.155131	0.482517	0.226233	0.302543
			1505	0.156298	0.486146	0.227934	0.304811
			1504	0.157464	0.489775	0.229635	0.307087
			1503	0.15863	0.493403	0.231336	0.309363
			1502	0.159797	0.497032	0.233037	0.311639
			1501	0.161546	0.502475	0.235593	0.31505
			1500	0.164462	0.511547	0.239841	0.320736
			1499	0.166212	0.516983	0.242388	0.324154
			1498	0.167962	0.522426	0.244944	0.327564
			1497	0.169711	0.527869	0.247491	0.330974
			1496	0.171461	0.533312	0.250047	0.334384
			1495	0.173794	0.54057	0.253449	0.338936
			1494	0.17496	0.544199	0.25515	0.341213
			1493	0.177293	0.551448	0.258552	0.345757
			1492	0.179626	0.558706	0.261954	0.350309
			1491	0.181958	0.565963	0.265356	0.354861
			1490	0.184291	0.573221	0.268758	0.359405
			1489	0.187207	0.582293	0.273006	0.365099
			1488	0.190706	0.593171	0.278109	0.37192
			1487	0.193039	0.600429	0.281511	0.376472
			1486	0.195372	0.607686	0.284922	0.381016
			1485	0.198871	0.618573	0.290025	0.387844
			1484	0.202954	0.631265	0.295974	0.395807
			1483	0.207036	0.643966	0.301932	0.403769
			1482	0.211702	0.658473	0.308727	0.412865
			1481	0.218117	0.678432	0.318087	0.42538
			1480	0.225115	0.700196	0.328293	0.439028
			1479	0.232114	0.721969	0.338499	0.452677
			1478	0.240278	0.747363	0.350406	0.468593
			1477	0.251942	0.783643	0.367416	0.491346
			1476	0.265939	0.82718	0.387828	0.518643
			1475	0.282269	0.877967	0.411642	0.550484
			1474	0.303264	0.943269	0.44226	0.59143
			1473	0.334757	1.04123	0.488187	0.652852
			1472	0.375581	1.16821	0.547722	0.732467
			1471	0.418154	1.30063	0.609804	0.815492
			1470	0.459562	1.42942	0.670194	0.896249
			1469	0.500969	1.55821	0.730584	0.976998
			1468	0.542376	1.687	0.790965	1.05775
			1467	0.58145	1.80854	0.847953	1.13396
			1466	0.617026	1.9192	0.899829	1.20334
			1465	0.649102	2.01897	0.946611	1.26589
			1464	0.673596	2.09515	0.982332	1.31366
			1463	0.689342	2.14413	1.00529	1.34437
			1462	0.698674	2.17316	1.0189	1.36257
			1461	0.704506	2.19129	1.0274	1.37394
			1460	0.708588	2.20399	1.03335	1.3819
			1459	0.711504	2.21307	1.03761	1.38759
			1458	0.713254	2.2185	1.04017	1.391
			1457	0.715586	2.22576	1.04357	1.39555
			1456	0.713837	2.22032	1.04101	1.39214
			1455	0.707422	2.20037	1.03166	1.37962
			1454	0.69809	2.17134	1.01805	1.36143
			1453	0.68526	2.13143	0.999333	1.33641
			1452	0.67068	2.08608	0.978075	1.30797
			1451	0.65435	2.0353	0.954261	1.27613
			1450	0.63977	1.98994	0.932994	1.24769
			1449	0.625774	1.94641	0.912582	1.22039
			1448	0.611777	1.90287	0.89217	1.1931
			1447	0.598363	1.86115	0.872613	1.16694
			1446	0.586116	1.82306	0.854757	1.14306
			1445	0.575035	1.78859	0.838593	1.12145
			1444	0.564538	1.75593	0.823284	1.10098
			1443	0.552874	1.71965	0.806274	1.07822
			1442	0.540626	1.68157	0.788409	1.05434
			1441	0.529546	1.6471	0.772254	1.03273
			1440	0.519048	1.61444	0.756945	1.01226
			1439	0.509134	1.58361	0.742482	0.992922
			1438	0.49747	1.54733	0.725481	0.970178
			1437	0.481723	1.49835	0.702513	0.93947
			1436	0.463644	1.44212	0.676152	0.904211
			1435	0.446731	1.38951	0.651483	0.871228
			1434	0.432151	1.34416	0.630225	0.842789
			1433	0.418738	1.30244	0.610659	0.816634
			1432	0.403574	1.25528	0.588546	0.787061
			1431	0.387245	1.20449	0.564732	0.755212
			1430	0.370332	1.15188	0.540072	0.722228
			1429	0.353419	1.09928	0.515403	0.689245
			1428	0.337673	1.05029	0.492435	0.658538
			1427	0.325426	1.0122	0.474579	0.634651
			1426	0.314928	0.979549	0.45927	0.614182
			1425	0.30443	0.946898	0.443961	0.593706
			1424	0.294516	0.916061	0.429507	0.574371
			1423	0.286934	0.892482	0.418446	0.559589
			1422	0.281686	0.876153	0.410787	0.54935
			1421	0.277603	0.86346	0.404838	0.541388
			1420	0.272938	0.848945	0.398034	0.532292
			1419	0.268272	0.83443	0.39123	0.523187
			1418	0.263606	0.819923	0.384426	0.514091
			1417	0.259524	0.807222	0.378468	0.506128
			1416	0.255442	0.794529	0.372519	0.498166
			1415	0.252526	0.785457	0.368271	0.49248
			1414	0.250193	0.778199	0.364869	0.487928
			1413	0.248443	0.772756	0.362313	0.484518
			1412	0.245527	0.763684	0.358065	0.478831
			1411	0.243778	0.758249	0.355509	0.475421
			1410	0.242611	0.75462	0.353808	0.473145
			1409	0.240862	0.749177	0.351252	0.469735
			1408	0.239112	0.743734	0.348705	0.466325
			1407	0.238529	0.74192	0.34785	0.465183
			1406	0.237946	0.740105	0.347004	0.464049
			1405	0.236779	0.736476	0.345303	0.461773
			1404	0.235613	0.732848	0.343602	0.459497
			1403	0.235613	0.732848	0.343602	0.459497
			1402	0.236196	0.734662	0.344448	0.460631
			1401	0.236779	0.736476	0.345303	0.461773
			1400	0.237362	0.738291	0.346149	0.462907
			1399	0.237946	0.740105	0.347004	0.464049
			1398	0.239112	0.743734	0.348705	0.466325
			1397	0.239695	0.745548	0.349551	0.467459
			1396	0.240278	0.747363	0.350406	0.468593
			1395	0.240862	0.749177	0.351252	0.469735
			1394	0.241445	0.750992	0.352107	0.470869
			1393	0.242028	0.752806	0.352962	0.472011
			1392	0.243194	0.756435	0.354663	0.474279
			1391	0.245527	0.763684	0.358065	0.478831
			1390	0.24961	0.776385	0.364014	0.486794
			1389	0.255442	0.794529	0.372519	0.498166
			1388	0.263606	0.819923	0.384426	0.514091
			1387	0.274104	0.852574	0.399735	0.53456
			1386	0.287518	0.894297	0.419292	0.560723
			1385	0.301514	0.937834	0.439713	0.58802
			1384	0.317261	0.986807	0.462672	0.618727
			1383	0.335923	1.04486	0.489888	0.655128
			1382	0.358668	1.1156	0.523062	0.699484
			1381	0.384329	1.19541	0.560475	0.749525
			1380	0.411739	1.28067	0.600453	0.802985
			1379	0.438566	1.36411	0.639576	0.855303
			1378	0.460145	1.43124	0.67104	0.897383
			1377	0.472975	1.47114	0.68976	0.922404
			1376	0.475891	1.48021	0.694008	0.92809
			1375	0.46831	1.45663	0.682956	0.913307
			1374	0.450814	1.40221	0.657441	0.879182
			1373	0.429235	1.33509	0.625968	0.837103
			1372	0.40824	1.26979	0.59535	0.796157
			1371	0.390161	1.21356	0.568989	0.760898
			1370	0.374998	1.16639	0.546876	0.731325
			1369	0.362167	1.12648	0.528156	0.706304
			1368	0.353419	1.09928	0.515403	0.689245
			1367	0.347004	1.07933	0.506043	0.676731
			1366	0.342338	1.06481	0.499239	0.667634
			1365	0.336506	1.04667	0.490743	0.656262
			1364	0.328925	1.02309	0.479682	0.64148
			1363	0.31901	0.99225	0.465228	0.622137
			1362	0.309096	0.961413	0.450765	0.602802
			1361	0.299765	0.932391	0.437157	0.584609
			1360	0.292183	0.908804	0.426105	0.569819
			1359	0.286351	0.890668	0.417591	0.558446
			1358	0.281686	0.876153	0.410787	0.54935
			1357	0.27877	0.867089	0.406539	0.543664
			1356	0.276437	0.859831	0.403137	0.539112
			1355	0.27527	0.856202	0.401436	0.536836
			1354	0.274104	0.852574	0.399735	0.53456
			1353	0.273521	0.850759	0.398889	0.533425
			1352	0.272938	0.848945	0.398034	0.532292
			1351	0.272354	0.84713	0.397188	0.531149
			1350	0.271188	0.843502	0.395487	0.528873
			1349	0.269438	0.838058	0.392931	0.525463
			1348	0.267689	0.832615	0.390384	0.522053
			1347	0.265939	0.82718	0.387828	0.518643
			1346	0.26419	0.821737	0.385272	0.515225
			1345	0.263023	0.818108	0.383571	0.512957
			1344	0.261857	0.814479	0.38187	0.510681
			1343	0.261274	0.812665	0.381024	0.509539
			1342	0.261274	0.812665	0.381024	0.509539
			1341	0.260107	0.809036	0.379323	0.507263
			1340	0.259524	0.807222	0.378468	0.506128
			1339	0.258358	0.803593	0.376767	0.503852
			1338	0.257191	0.799964	0.375066	0.501576
			1337	0.255442	0.794529	0.372519	0.498166
			1336	0.254275	0.7909	0.370818	0.49589
			1335	0.253109	0.787271	0.369117	0.493614
			1334	0.251942	0.783643	0.367416	0.491346
			1333	0.250776	0.780014	0.365715	0.48907
			1332	0.250193	0.778199	0.364869	0.487928
			1331	0.24961	0.776385	0.364014	0.486794
			1330	0.24961	0.776385	0.364014	0.486794
			1329	0.24961	0.776385	0.364014	0.486794
			1328	0.249026	0.774571	0.363168	0.48566
			1327	0.249026	0.774571	0.363168	0.48566
			1326	0.248443	0.772756	0.362313	0.484518
			1325	0.248443	0.772756	0.362313	0.484518
			1324	0.248443	0.772756	0.362313	0.484518
			1323	0.249026	0.774571	0.363168	0.48566
			1322	0.249026	0.774571	0.363168	0.48566
			1321	0.24961	0.776385	0.364014	0.486794
			1320	0.250193	0.778199	0.364869	0.487928
			1319	0.250776	0.780014	0.365715	0.48907
			1318	0.251359	0.781828	0.36657	0.490204
			1317	0.252526	0.785457	0.368271	0.49248
			1316	0.253109	0.787271	0.369117	0.493614
			1315	0.253692	0.789086	0.369972	0.494756
			1314	0.254275	0.7909	0.370818	0.49589
			1313	0.254858	0.792715	0.371673	0.497032
			1312	0.254858	0.792715	0.371673	0.497032
			1311	0.254275	0.7909	0.370818	0.49589
			1310	0.254275	0.7909	0.370818	0.49589
			1309	0.254275	0.7909	0.370818	0.49589
			1308	0.253692	0.789086	0.369972	0.494756
			1307	0.253109	0.787271	0.369117	0.493614
			1306	0.253109	0.787271	0.369117	0.493614
			1305	0.252526	0.785457	0.368271	0.49248
			1304	0.251359	0.781828	0.36657	0.490204
			1303	0.250193	0.778199	0.364869	0.487928
			1302	0.249026	0.774571	0.363168	0.48566
			1301	0.247277	0.769127	0.360612	0.482242
			1300	0.24611	0.765499	0.358911	0.479974
			1299	0.244361	0.760064	0.356364	0.476555
			1298	0.242611	0.75462	0.353808	0.473145
			1297	0.240862	0.749177	0.351252	0.469735
			1296	0.239112	0.743734	0.348705	0.466325
			1295	0.236779	0.736476	0.345303	0.461773
			1294	0.23503	0.731033	0.342747	0.458363
			1293	0.233863	0.727404	0.341046	0.456087
			1292	0.232114	0.721969	0.338499	0.452677
			1291	0.230364	0.716526	0.335952	0.449258
			1290	0.229198	0.712897	0.334251	0.446982
			1289	0.228031	0.709268	0.33255	0.444714
			1288	0.226865	0.70564	0.330849	0.442438
			1287	0.225698	0.702011	0.329148	0.440162
			1286	0.224532	0.698382	0.327447	0.437886
			1285	0.223366	0.694753	0.325746	0.43561
			1284	0.222199	0.691124	0.324045	0.433334
			1283	0.221033	0.687504	0.322344	0.431066
			1282	0.22045	0.685689	0.321489	0.429924
			1281	0.22045	0.685689	0.321489	0.429924
			1280	0.219283	0.68206	0.319788	0.427648
			1279	0.2187	0.680246	0.318942	0.426514
			1278	0.218117	0.678432	0.318087	0.42538
			1277	0.21695	0.674803	0.316386	0.423104
			1276	0.21695	0.674803	0.316386	0.423104
			1275	0.216367	0.672988	0.315531	0.421961
			1274	0.216367	0.672988	0.315531	0.421961
			1273	0.216367	0.672988	0.315531	0.421961
			1272	0.216367	0.672988	0.315531	0.421961
			1271	0.216367	0.672988	0.315531	0.421961
			1270	0.216367	0.672988	0.315531	0.421961
			1269	0.215784	0.671174	0.314685	0.420827
			1268	0.215784	0.671174	0.314685	0.420827
			1267	0.215784	0.671174	0.314685	0.420827
			1266	0.215784	0.671174	0.314685	0.420827
			1265	0.216367	0.672988	0.315531	0.421961
			1264	0.21695	0.674803	0.316386	0.423104
			1263	0.217534	0.676617	0.317232	0.424238
			1262	0.2187	0.680246	0.318942	0.426514
			1261	0.219866	0.683875	0.320643	0.42879
			1260	0.221033	0.687504	0.322344	0.431066
			1259	0.221616	0.689318	0.32319	0.4322
			1258	0.223366	0.694753	0.325746	0.43561
			1257	0.224532	0.698382	0.327447	0.437886
			1256	0.225115	0.700196	0.328293	0.439028
			1255	0.225698	0.702011	0.329148	0.440162
			1254	0.225698	0.702011	0.329148	0.440162
			1253	0.225115	0.700196	0.328293	0.439028
			1252	0.224532	0.698382	0.327447	0.437886
			1251	0.223949	0.696568	0.326592	0.436752
			1250	0.223949	0.696568	0.326592	0.436752
			1249	0.224532	0.698382	0.327447	0.437886
			1248	0.225115	0.700196	0.328293	0.439028
			1247	0.225698	0.702011	0.329148	0.440162
			1246	0.226282	0.703825	0.329994	0.441296
			1245	0.226865	0.70564	0.330849	0.442438
			1244	0.226865	0.70564	0.330849	0.442438
			1243	0.227448	0.707454	0.331695	0.443572
			1242	0.228614	0.711083	0.333396	0.445848
			1241	0.229781	0.714712	0.335097	0.448124
			1240	0.230947	0.71834	0.336798	0.450401
			1239	0.232697	0.723784	0.339345	0.453811
			1238	0.23328	0.725598	0.3402	0.454945
			1237	0.23328	0.725598	0.3402	0.454945
			1236	0.232697	0.723784	0.339345	0.453811
			1235	0.230947	0.71834	0.336798	0.450401
			1234	0.228614	0.711083	0.333396	0.445848
			1233	0.225698	0.702011	0.329148	0.440162
			1232	0.222782	0.692939	0.324891	0.434476
			1231	0.219866	0.683875	0.320643	0.42879
			1230	0.217534	0.676617	0.317232	0.424238
			1229	0.215784	0.671174	0.314685	0.420827
			1228	0.214034	0.665731	0.312129	0.417417
			1227	0.212285	0.660288	0.309582	0.413999
			1226	0.211118	0.656659	0.307881	0.411731
			1225	0.209952	0.653038	0.30618	0.409455
			1224	0.208786	0.649409	0.304479	0.407179
			1223	0.207619	0.645781	0.302778	0.404903
			1222	0.207036	0.643966	0.301932	0.403769
			1221	0.206453	0.642152	0.301077	0.402627
			1220	0.20587	0.640337	0.300231	0.401493
			1219	0.20587	0.640337	0.300231	0.401493
			1218	0.206453	0.642152	0.301077	0.402627
			1217	0.207036	0.643966	0.301932	0.403769
			1216	0.207036	0.643966	0.301932	0.403769
			1215	0.207619	0.645781	0.302778	0.404903
			1214	0.207036	0.643966	0.301932	0.403769
			1213	0.206453	0.642152	0.301077	0.402627
			1212	0.205286	0.638523	0.299376	0.400351
			1211	0.20412	0.634894	0.297675	0.398083
			1210	0.202954	0.631265	0.295974	0.395807
			1209	0.20237	0.629451	0.295128	0.394664
			1208	0.201787	0.627637	0.294273	0.39353
			1207	0.201787	0.627637	0.294273	0.39353
			1206	0.201787	0.627637	0.294273	0.39353
			1205	0.201787	0.627637	0.294273	0.39353
			1204	0.20237	0.629451	0.295128	0.394664
			1203	0.20237	0.629451	0.295128	0.394664
			1202	0.202954	0.631265	0.295974	0.395807
			1201	0.202954	0.631265	0.295974	0.395807
			1200	0.202954	0.631265	0.295974	0.395807
			1199	0.20237	0.629451	0.295128	0.394664
			1198	0.201787	0.627637	0.294273	0.39353
			1197	0.201787	0.627637	0.294273	0.39353
			1196	0.201204	0.625822	0.293427	0.392388
			1195	0.200621	0.624008	0.292572	0.391254
			1194	0.200621	0.624008	0.292572	0.391254
			1193	0.200621	0.624008	0.292572	0.391254
			1192	0.200621	0.624008	0.292572	0.391254
			1191	0.200621	0.624008	0.292572	0.391254
			1190	0.200621	0.624008	0.292572	0.391254
			1189	0.201204	0.625822	0.293427	0.392388
			1188	0.201204	0.625822	0.293427	0.392388
			1187	0.201204	0.625822	0.293427	0.392388
			1186	0.201204	0.625822	0.293427	0.392388
			1185	0.201204	0.625822	0.293427	0.392388
			1184	0.200621	0.624008	0.292572	0.391254
			1183	0.200621	0.624008	0.292572	0.391254
			1182	0.200621	0.624008	0.292572	0.391254
			1181	0.200621	0.624008	0.292572	0.391254
			1180	0.200038	0.622193	0.291726	0.39012
			1179	0.200038	0.622193	0.291726	0.39012
			1178	0.200621	0.624008	0.292572	0.391254
			1177	0.200621	0.624008	0.292572	0.391254
			1176	0.200621	0.624008	0.292572	0.391254
			1175	0.200621	0.624008	0.292572	0.391254
			1174	0.201204	0.625822	0.293427	0.392388
			1173	0.201787	0.627637	0.294273	0.39353
			1172	0.201787	0.627637	0.294273	0.39353
			1171	0.20237	0.629451	0.295128	0.394664
			1170	0.202954	0.631265	0.295974	0.395807
			1169	0.203537	0.63308	0.296829	0.396941
			1168	0.203537	0.63308	0.296829	0.396941
			1167	0.202954	0.631265	0.295974	0.395807
			1166	0.202954	0.631265	0.295974	0.395807
			1165	0.202954	0.631265	0.295974	0.395807
			1164	0.202954	0.631265	0.295974	0.395807
			1163	0.202954	0.631265	0.295974	0.395807
			1162	0.202954	0.631265	0.295974	0.395807
			1161	0.202954	0.631265	0.295974	0.395807
			1160	0.20237	0.629451	0.295128	0.394664
			1159	0.20237	0.629451	0.295128	0.394664
			1158	0.20237	0.629451	0.295128	0.394664
			1157	0.20237	0.629451	0.295128	0.394664
			1156	0.201787	0.627637	0.294273	0.39353
			1155	0.200621	0.624008	0.292572	0.391254
			1154	0.199454	0.620379	0.290871	0.388978
			1153	0.197705	0.614944	0.288324	0.385568
			1152	0.195372	0.607686	0.284922	0.381016
			1151	0.193039	0.600429	0.281511	0.376472
			1150	0.190706	0.593171	0.278109	0.37192
			1149	0.188957	0.587728	0.275562	0.36851
			1148	0.187207	0.582293	0.273006	0.365099
			1147	0.186041	0.578664	0.271305	0.362823
			1146	0.184874	0.575035	0.269613	0.360547
			1145	0.184291	0.573221	0.268758	0.359405
			1144	0.184291	0.573221	0.268758	0.359405
			1143	0.184874	0.575035	0.269613	0.360547
			1142	0.186041	0.578664	0.271305	0.362823
			1141	0.186041	0.578664	0.271305	0.362823
			1140	0.184874	0.575035	0.269613	0.360547
			1139	0.182542	0.567778	0.266211	0.355995
			1138	0.180209	0.56052	0.262809	0.351451
			1137	0.177876	0.553262	0.259407	0.346899
			1136	0.176126	0.547827	0.256851	0.343489
			1135	0.174377	0.542384	0.254304	0.34007
			1134	0.173794	0.54057	0.253449	0.338936
			1133	0.17321	0.538755	0.252603	0.337802
			1132	0.172627	0.536941	0.251748	0.33666
			1131	0.171461	0.533312	0.250047	0.334384
			1130	0.171461	0.533312	0.250047	0.334384
			1129	0.171461	0.533312	0.250047	0.334384
			1128	0.171461	0.533312	0.250047	0.334384
			1127	0.172044	0.535127	0.250902	0.335526
			1126	0.172627	0.536941	0.251748	0.33666
			1125	0.172627	0.536941	0.251748	0.33666
			1124	0.172627	0.536941	0.251748	0.33666
			1123	0.172627	0.536941	0.251748	0.33666
			1122	0.172044	0.535127	0.250902	0.335526
			1121	0.172044	0.535127	0.250902	0.335526
			1120	0.172044	0.535127	0.250902	0.335526
			1119	0.171461	0.533312	0.250047	0.334384
			1118	0.170878	0.531498	0.249192	0.33325
			1117	0.170294	0.529683	0.248346	0.332108
			1116	0.169128	0.526054	0.246645	0.32984
			1115	0.167378	0.520611	0.244089	0.326422
			1114	0.166212	0.516983	0.242388	0.324154
			1113	0.165629	0.515168	0.241542	0.323012
			1112	0.164462	0.511547	0.239841	0.320736
			1111	0.163879	0.509733	0.238986	0.319602
			1110	0.163879	0.509733	0.238986	0.319602
			1109	0.163879	0.509733	0.238986	0.319602
			1108	0.163879	0.509733	0.238986	0.319602
			1107	0.163296	0.507919	0.23814	0.31846
			1106	0.163296	0.507919	0.23814	0.31846
			1105	0.163296	0.507919	0.23814	0.31846
			1104	0.162713	0.506104	0.237285	0.317326
			1103	0.16213	0.50429	0.236439	0.316192
			1102	0.16213	0.50429	0.236439	0.316192
			1101	0.16213	0.50429	0.236439	0.316192
			1100	0.161546	0.502475	0.235593	0.31505
			1099	0.16213	0.50429	0.236439	0.316192
			1098	0.16213	0.50429	0.236439	0.316192
			1097	0.162713	0.506104	0.237285	0.317326
			1096	0.162713	0.506104	0.237285	0.317326
			1095	0.162713	0.506104	0.237285	0.317326
			1094	0.16213	0.50429	0.236439	0.316192
			1093	0.16213	0.50429	0.236439	0.316192
			1092	0.16213	0.50429	0.236439	0.316192
			1091	0.16213	0.50429	0.236439	0.316192
			1090	0.16213	0.50429	0.236439	0.316192
			1089	0.162713	0.506104	0.237285	0.317326
			1088	0.162713	0.506104	0.237285	0.317326
			1087	0.162713	0.506104	0.237285	0.317326
			1086	0.162713	0.506104	0.237285	0.317326
			1085	0.163296	0.507919	0.23814	0.31846
			1084	0.164462	0.511547	0.239841	0.320736
			1083	0.165046	0.513362	0.240687	0.321878
			1082	0.166795	0.518797	0.243243	0.325288
			1081	0.169128	0.526054	0.246645	0.32984
			1080	0.171461	0.533312	0.250047	0.334384
			1079	0.174377	0.542384	0.254304	0.34007
			1078	0.177293	0.551448	0.258552	0.345757
			1077	0.180792	0.562334	0.263655	0.352585
			1076	0.184874	0.575035	0.269613	0.360547
			1075	0.188957	0.587728	0.275562	0.36851
			1074	0.193039	0.600429	0.281511	0.376472
			1073	0.196538	0.611315	0.286623	0.383292
			1072	0.199454	0.620379	0.290871	0.388978
			1071	0.201787	0.627637	0.294273	0.39353
			1070	0.20237	0.629451	0.295128	0.394664
			1069	0.20237	0.629451	0.295128	0.394664
			1068	0.201204	0.625822	0.293427	0.392388
			1067	0.200038	0.622193	0.291726	0.39012
			1066	0.198288	0.616758	0.28917	0.386702
			1065	0.195955	0.609501	0.285768	0.382158
			1064	0.193622	0.602243	0.282366	0.377606
			1063	0.190706	0.593171	0.278109	0.37192
			1062	0.188957	0.587728	0.275562	0.36851
			1061	0.187207	0.582293	0.273006	0.365099
			1060	0.185458	0.57685	0.270459	0.361681
			1059	0.183708	0.571406	0.267912	0.358271
			1058	0.181958	0.565963	0.265356	0.354861
			1057	0.180209	0.56052	0.262809	0.351451
			1056	0.178459	0.555077	0.260253	0.348033
			1055	0.176126	0.547827	0.256851	0.343489
			1054	0.174377	0.542384	0.254304	0.34007
			1053	0.172627	0.536941	0.251748	0.33666
			1052	0.170878	0.531498	0.249192	0.33325
			1051	0.170294	0.529683	0.248346	0.332108
			1050	0.169128	0.526054	0.246645	0.32984
			1049	0.168545	0.52424	0.24579	0.328698
			1048	0.167962	0.522426	0.244944	0.327564
			1047	0.167378	0.520611	0.244089	0.326422
			1046	0.167962	0.522426	0.244944	0.327564
			1045	0.168545	0.52424	0.24579	0.328698
			1044	0.169711	0.527869	0.247491	0.330974
			1043	0.170294	0.529683	0.248346	0.332108
			1042	0.171461	0.533312	0.250047	0.334384
			1041	0.172627	0.536941	0.251748	0.33666
			1040	0.174377	0.542384	0.254304	0.34007
			1039	0.17671	0.549634	0.257706	0.344623
			1038	0.179042	0.556891	0.261108	0.349175
			1037	0.181375	0.564149	0.26451	0.353719
			1036	0.183125	0.569592	0.267057	0.357137
			1035	0.184291	0.573221	0.268758	0.359405
			1034	0.184874	0.575035	0.269613	0.360547
			1033	0.185458	0.57685	0.270459	0.361681
			1032	0.187207	0.582293	0.273006	0.365099
			1031	0.188957	0.587728	0.275562	0.36851
			1030	0.18954	0.589542	0.276408	0.369644
			1029	0.188957	0.587728	0.275562	0.36851
			1028	0.18779	0.584107	0.273861	0.366233
			1027	0.186624	0.580478	0.27216	0.363957
			1026	0.184874	0.575035	0.269613	0.360547
			1025	0.183125	0.569592	0.267057	0.357137
			1024	0.181375	0.564149	0.26451	0.353719
			1023	0.180209	0.56052	0.262809	0.351451
			1022	0.179042	0.556891	0.261108	0.349175
			1021	0.178459	0.555077	0.260253	0.348033
			1020	0.177293	0.551448	0.258552	0.345757
			1019	0.17671	0.549634	0.257706	0.344623
			1018	0.176126	0.547827	0.256851	0.343489
			1017	0.175543	0.546013	0.256005	0.342347
			1016	0.17496	0.544199	0.25515	0.341213
			1015	0.173794	0.54057	0.253449	0.338936
			1014	0.17321	0.538755	0.252603	0.337802
			1013	0.172627	0.536941	0.251748	0.33666
			1012	0.172044	0.535127	0.250902	0.335526
			1011	0.171461	0.533312	0.250047	0.334384
			1010	0.170878	0.531498	0.249192	0.33325
			1009	0.169711	0.527869	0.247491	0.330974
			1008	0.168545	0.52424	0.24579	0.328698
			1007	0.166795	0.518797	0.243243	0.325288
			1006	0.165629	0.515168	0.241542	0.323012
			1005	0.164462	0.511547	0.239841	0.320736
			1004	0.163296	0.507919	0.23814	0.31846
			1003	0.16213	0.50429	0.236439	0.316192
			1002	0.160963	0.500661	0.234738	0.313916
			1001	0.159797	0.497032	0.233037	0.311639
			1000	0.159214	0.495218	0.232191	0.310505
			999	0.15863	0.493403	0.231336	0.309363
			998	0.158047	0.491589	0.23049	0.308229
			997	0.157464	0.489775	0.229635	0.307087
			996	0.156298	0.486146	0.227934	0.304811
			995	0.155131	0.482517	0.226233	0.302543
			994	0.154548	0.480703	0.225387	0.301401
			993	0.153965	0.478888	0.224532	0.300267
			992	0.153382	0.477082	0.223686	0.299125
			991	0.152215	0.473453	0.221985	0.296857
			990	0.151049	0.469824	0.220284	0.294581
			989	0.149882	0.466195	0.218583	0.292305
			988	0.148716	0.462567	0.216873	0.290029
			987	0.148133	0.460752	0.216027	0.288895
			986	0.14755	0.458938	0.215172	0.287753
			985	0.146966	0.457124	0.214326	0.286618
			984	0.146383	0.455309	0.213471	0.285476
			983	0.1458	0.453495	0.212625	0.284342
			982	0.145217	0.45168	0.21177	0.283208
			981	0.145217	0.45168	0.21177	0.283208
			980	0.145217	0.45168	0.21177	0.283208
			979	0.1458	0.453495	0.212625	0.284342
			978	0.1458	0.453495	0.212625	0.284342
			977	0.1458	0.453495	0.212625	0.284342
			976	0.145217	0.45168	0.21177	0.283208
			975	0.145217	0.45168	0.21177	0.283208
			974	0.144634	0.449866	0.210924	0.282066
			973	0.144634	0.449866	0.210924	0.282066
			972	0.144634	0.449866	0.210924	0.282066
			971	0.145217	0.45168	0.21177	0.283208
			970	0.1458	0.453495	0.212625	0.284342
			969	0.1458	0.453495	0.212625	0.284342
			968	0.146383	0.455309	0.213471	0.285476
			967	0.146383	0.455309	0.213471	0.285476
			966	0.146383	0.455309	0.213471	0.285476
			965	0.146966	0.457124	0.214326	0.286618
			964	0.146966	0.457124	0.214326	0.286618
			963	0.146966	0.457124	0.214326	0.286618
			962	0.146966	0.457124	0.214326	0.286618
			961	0.14755	0.458938	0.215172	0.287753
			960	0.148133	0.460752	0.216027	0.288895
			959	0.149882	0.466195	0.218583	0.292305
			958	0.152215	0.473453	0.221985	0.296857
			957	0.155131	0.482517	0.226233	0.302543
			956	0.15863	0.493403	0.231336	0.309363
			955	0.162713	0.506104	0.237285	0.317326
			954	0.168545	0.52424	0.24579	0.328698
			953	0.176126	0.547827	0.256851	0.343489
			952	0.186041	0.578664	0.271305	0.362823
			951	0.199454	0.620379	0.290871	0.388978
			950	0.216367	0.672988	0.315531	0.421961
			949	0.235613	0.732848	0.343602	0.459497
			948	0.256608	0.79815	0.37422	0.500442
			947	0.27527	0.856202	0.401436	0.536836
			946	0.28985	0.901554	0.422703	0.565275
			945	0.296266	0.921505	0.432054	0.577781
			944	0.295099	0.917876	0.430353	0.575505
			943	0.288101	0.896111	0.420147	0.561856
			942	0.27877	0.867089	0.406539	0.543664
			941	0.270605	0.841687	0.394632	0.527739
			940	0.267106	0.830809	0.389529	0.520911
			939	0.268272	0.83443	0.39123	0.523187
			938	0.272938	0.848945	0.398034	0.532292
			937	0.278186	0.865274	0.405693	0.542522
			936	0.281686	0.876153	0.410787	0.54935
			935	0.282852	0.879781	0.412488	0.551626
			934	0.279353	0.868895	0.407385	0.544798
			933	0.272938	0.848945	0.398034	0.532292
			932	0.263023	0.818108	0.383571	0.512957
			931	0.250776	0.780014	0.365715	0.48907
			930	0.237362	0.738291	0.346149	0.462907
			929	0.223949	0.696568	0.326592	0.436752
			928	0.210535	0.654853	0.307026	0.410589
			927	0.197705	0.614944	0.288324	0.385568
			926	0.186041	0.578664	0.271305	0.362823
			925	0.176126	0.547827	0.256851	0.343489
			924	0.167962	0.522426	0.244944	0.327564
			923	0.16213	0.50429	0.236439	0.316192
			922	0.157464	0.489775	0.229635	0.307087
			921	0.154548	0.480703	0.225387	0.301401
			920	0.152215	0.473453	0.221985	0.296857
			919	0.150466	0.46801	0.219429	0.293439
			918	0.149299	0.464381	0.217728	0.291163
			917	0.148716	0.462567	0.216873	0.290029
			916	0.148133	0.460752	0.216027	0.288895
			915	0.148133	0.460752	0.216027	0.288895
			914	0.148716	0.462567	0.216873	0.290029
			913	0.149299	0.464381	0.217728	0.291163
			912	0.149882	0.466195	0.218583	0.292305
			911	0.150466	0.46801	0.219429	0.293439
			910	0.150466	0.46801	0.219429	0.293439
			909	0.149882	0.466195	0.218583	0.292305
			908	0.149882	0.466195	0.218583	0.292305
			907	0.149882	0.466195	0.218583	0.292305
			906	0.151049	0.469824	0.220284	0.294581
			905	0.151632	0.471639	0.22113	0.295715
			904	0.152215	0.473453	0.221985	0.296857
			903	0.152215	0.473453	0.221985	0.296857
			902	0.152215	0.473453	0.221985	0.296857
			901	0.152798	0.475267	0.222831	0.297991
			900	0.153382	0.477082	0.223686	0.299125
			899	0.154548	0.480703	0.225387	0.301401
			898	0.156298	0.486146	0.227934	0.304811
			897	0.157464	0.489775	0.229635	0.307087
			896	0.15863	0.493403	0.231336	0.309363
			895	0.159214	0.495218	0.232191	0.310505
			894	0.16038	0.498847	0.233892	0.312773
			893	0.16213	0.50429	0.236439	0.316192
			892	0.163879	0.509733	0.238986	0.319602
			891	0.166212	0.516983	0.242388	0.324154
			890	0.167962	0.522426	0.244944	0.327564
			889	0.169711	0.527869	0.247491	0.330974
			888	0.170878	0.531498	0.249192	0.33325
			887	0.172044	0.535127	0.250902	0.335526
			886	0.17321	0.538755	0.252603	0.337802
			885	0.17496	0.544199	0.25515	0.341213
			884	0.176126	0.547827	0.256851	0.343489
			883	0.177293	0.551448	0.258552	0.345757
			882	0.179042	0.556891	0.261108	0.349175
			881	0.181375	0.564149	0.26451	0.353719
			880	0.183708	0.571406	0.267912	0.358271
			879	0.186041	0.578664	0.271305	0.362823
			878	0.188957	0.587728	0.275562	0.36851
			877	0.19129	0.594986	0.278964	0.373054
			876	0.193622	0.602243	0.282366	0.377606
			875	0.195372	0.607686	0.284922	0.381016
			874	0.197122	0.61313	0.287469	0.384434
			873	0.198871	0.618573	0.290025	0.387844
			872	0.200621	0.624008	0.292572	0.391254
			871	0.201787	0.627637	0.294273	0.39353
			870	0.20237	0.629451	0.295128	0.394664
			869	0.20237	0.629451	0.295128	0.394664
			868	0.201787	0.627637	0.294273	0.39353
			867	0.201787	0.627637	0.294273	0.39353
			866	0.201787	0.627637	0.294273	0.39353
			865	0.20237	0.629451	0.295128	0.394664
			864	0.202954	0.631265	0.295974	0.395807
			863	0.20412	0.634894	0.297675	0.398083
			862	0.207036	0.643966	0.301932	0.403769
			861	0.213451	0.663917	0.311283	0.416275
			860	0.225115	0.700196	0.328293	0.439028
			859	0.243778	0.758249	0.355509	0.475421
			858	0.268272	0.83443	0.39123	0.523187
			857	0.296266	0.921505	0.432054	0.577781
			856	0.324259	1.00858	0.472878	0.632375
			855	0.347004	1.07933	0.506043	0.676731
			854	0.360418	1.12104	0.525609	0.702894
			853	0.367999	1.14463	0.53667	0.717676
			852	0.374998	1.16639	0.546876	0.731325
			851	0.384329	1.19541	0.560475	0.749525
			850	0.390744	1.21537	0.569835	0.76204
			849	0.388994	1.20993	0.567279	0.758622
			848	0.381413	1.18635	0.556227	0.743839
			847	0.373248	1.16095	0.54432	0.727915
			846	0.369749	1.15007	0.539217	0.721094
			845	0.369166	1.14826	0.538362	0.719952
			844	0.366833	1.141	0.53496	0.715408
			843	0.361001	1.12285	0.526464	0.704028
			842	0.35167	1.09383	0.512847	0.685835
			841	0.340006	1.05755	0.495837	0.663082
			840	0.325426	1.0122	0.474579	0.634651
			839	0.309096	0.961413	0.450765	0.602802
			838	0.292183	0.908804	0.426105	0.569819
			837	0.275854	0.858017	0.402291	0.537978
			836	0.259524	0.807222	0.378468	0.506128
			835	0.244944	0.76187	0.35721	0.477697
			834	0.232697	0.723784	0.339345	0.453811
			833	0.223366	0.694753	0.325746	0.43561
			832	0.216367	0.672988	0.315531	0.421961
			831	0.211118	0.656659	0.307881	0.411731
			830	0.207619	0.645781	0.302778	0.404903
			829	0.206453	0.642152	0.301077	0.402627
			828	0.206453	0.642152	0.301077	0.402627
			827	0.207036	0.643966	0.301932	0.403769
			826	0.208786	0.649409	0.304479	0.407179
			825	0.210535	0.654853	0.307026	0.410589
			824	0.212285	0.660288	0.309582	0.413999
			823	0.213451	0.663917	0.311283	0.416275
			822	0.215784	0.671174	0.314685	0.420827
			821	0.218117	0.678432	0.318087	0.42538
			820	0.22045	0.685689	0.321489	0.429924
			819	0.222199	0.691124	0.324045	0.433334
			818	0.223366	0.694753	0.325746	0.43561
			817	0.224532	0.698382	0.327447	0.437886
			816	0.225698	0.702011	0.329148	0.440162
			815	0.226282	0.703825	0.329994	0.441296
			814	0.227448	0.707454	0.331695	0.443572
			813	0.228614	0.711083	0.333396	0.445848
			812	0.229781	0.714712	0.335097	0.448124
			811	0.229781	0.714712	0.335097	0.448124
			810	0.229198	0.712897	0.334251	0.446982
			809	0.228614	0.711083	0.333396	0.445848
			808	0.227448	0.707454	0.331695	0.443572
			807	0.225698	0.702011	0.329148	0.440162
			806	0.223366	0.694753	0.325746	0.43561
			805	0.221033	0.687504	0.322344	0.431066
			804	0.2187	0.680246	0.318942	0.426514
			803	0.21695	0.674803	0.316386	0.423104
			802	0.215201	0.66936	0.31383	0.419685
			801	0.213451	0.663917	0.311283	0.416275
			800	0.211702	0.658473	0.308727	0.412865
			799	0.209952	0.653038	0.30618	0.409455
			798	0.208786	0.649409	0.304479	0.407179
			797	0.208786	0.649409	0.304479	0.407179
			796	0.208786	0.649409	0.304479	0.407179
			795	0.208786	0.649409	0.304479	0.407179
			794	0.208202	0.647595	0.303633	0.406037
			793	0.207619	0.645781	0.302778	0.404903
			792	0.206453	0.642152	0.301077	0.402627
			791	0.205286	0.638523	0.299376	0.400351
			790	0.20412	0.634894	0.297675	0.398083
			789	0.202954	0.631265	0.295974	0.395807
			788	0.201204	0.625822	0.293427	0.392388
			787	0.200038	0.622193	0.291726	0.39012
			786	0.20412	0.634894	0.297675	0.398083
			785	0.216367	0.672988	0.315531	0.421961
			784	0.232114	0.721969	0.338499	0.452677
			783	0.242028	0.752806	0.352962	0.472011
			782	0.239695	0.745548	0.349551	0.467459
			781	0.227448	0.707454	0.331695	0.443572
			780	0.215201	0.66936	0.31383	0.419685
			779	0.209952	0.653038	0.30618	0.409455
			778	0.209952	0.653038	0.30618	0.409455
			777	0.209952	0.653038	0.30618	0.409455
			776	0.209369	0.651224	0.305325	0.408313
			775	0.208786	0.649409	0.304479	0.407179
			774	0.208786	0.649409	0.304479	0.407179
			773	0.208202	0.647595	0.303633	0.406037
			772	0.207619	0.645781	0.302778	0.404903
			771	0.207036	0.643966	0.301932	0.403769
			770	0.207036	0.643966	0.301932	0.403769
			769	0.207036	0.643966	0.301932	0.403769
			768	0.206453	0.642152	0.301077	0.402627
			767	0.206453	0.642152	0.301077	0.402627
			766	0.207036	0.643966	0.301932	0.403769
			765	0.207036	0.643966	0.301932	0.403769
			764	0.207619	0.645781	0.302778	0.404903
			763	0.208786	0.649409	0.304479	0.407179
			762	0.209952	0.653038	0.30618	0.409455
			761	0.211702	0.658473	0.308727	0.412865
			760	0.212285	0.660288	0.309582	0.413999
			759	0.213451	0.663917	0.311283	0.416275
			758	0.214618	0.667545	0.312984	0.418551
			757	0.215784	0.671174	0.314685	0.420827
			756	0.21695	0.674803	0.316386	0.423104
			755	0.218117	0.678432	0.327087	0.42538
			754	0.219283	0.68206	0.337788	0.427648
			753	0.219866	0.683875	0.347643	0.42879
			752	0.22045	0.685689	0.357489	0.429924
			751	0.221033	0.687504	0.367335	0.431066
			750	0.221616	0.689318	0.384174	0.4322
			749	0.222782	0.692939	0.386199	0.434476
			748	0.223366	0.694753	0.387207	0.43561
			747	0.224532	0.698382	0.389232	0.437886
			746	0.225115	0.700196	0.39024	0.439028
			745	0.225115	0.700196	0.39024	0.439028
			744	0.223949	0.696568	0.388224	0.436752
			743	0.222782	0.692939	0.386199	0.434476
			742	0.221033	0.687504	0.383166	0.431066
			741	0.218117	0.678432	0.378108	0.42538
			740	0.214618	0.667545	0.372042	0.418551
			739	0.211118	0.656659	0.365976	0.411731
			738	0.207619	0.645781	0.35991	0.404903
			737	0.20587	0.640337	0.356877	0.401493
			736	0.204703	0.636709	0.354861	0.399217
			735	0.205286	0.638523	0.355869	0.400351
			734	0.207619	0.645781	0.35991	0.404903
			733	0.212285	0.660288	0.368001	0.413999
			732	0.218117	0.678432	0.378108	0.42538
			731	0.225115	0.700196	0.39024	0.439028
			730	0.230947	0.71834	0.400356	0.450401
			729	0.23503	0.731033	0.40743	0.458363
			728	0.236779	0.736476	0.410463	0.461773
			727	0.238529	0.74192	0.413496	0.465183
			726	0.241445	0.750992	0.418554	0.470869
			725	0.244944	0.82019	0.457119	0.514261
			724	0.249026	0.832891	0.464202	0.522223
			723	0.252526	0.843777	0.470268	0.529043
			722	0.254858	0.909355	0.506808	0.570167
			721	0.254858	0.851035	0.474309	0.533596
			720	0.250193	0.778199	0.433719	0.487928
			719	0.240862	0.749177	0.417537	0.469735
			718	0.226865	0.70564	0.393273	0.442438
			717	0.211118	0.656659	0.365976	0.411731
			716	0.195955	0.609501	0.339696	0.382158
			715	0.183708	0.571406	0.318465	0.358271
			714	0.174377	0.542384	0.302283	0.34007
			713	0.166795	0.518797	0.289143	0.325288
			712	0.16038	0.498847	0.278019	0.312773
			711	0.153965	0.478888	0.266904	0.300267
			710	0.148716	0.462567	0.257805	0.290029
			709	0.143467	0.446237	0.248706	0.27979
			708	0.138802	0.43173	0.240615	0.270694
			707	0.134719	0.419029	0.233541	0.262732
			706	0.131803	0.409957	0.228483	0.257045
			705	0.12947	0.402708	0.224442	0.252493
			704	0.127721	0.397265	0.221409	0.249083
			703	0.126554	0.393636	0.219384	0.246807
			702	0.125971	0.391821	0.218376	0.245673
			701	0.125388	0.390007	0.217368	0.244531
			700	0.124805	0.388192	0.216351	0.243397
			699	0.123638	0.384564	0.180306	0.241121
			698	0.122472	0.380935	0.178605	0.238845
			697	0.120139	0.373677	0.175203	0.234301
			696	0.117223	0.364613	0.170955	0.228614
			695	0.114307	0.355541	0.166698	0.222928
			694	0.111974	0.348284	0.163296	0.218376
			693	0.110225	0.342841	0.160749	0.214966
			692	0.107892	0.335591	0.157347	0.210414
			691	0.106142	0.330148	0.154791	0.207004
			690	0.104393	0.324705	0.152244	0.203585
			689	0.103226	0.321076	0.150543	0.201317
			688	0.10206	0.317447	0.148833	0.199041
			687	0.100894	0.313818	0.147132	0.196765
			686	0.100894	0.313818	0.147132	0.196765
			685	0.100894	0.313818	0.147132	0.196765
			684	0.10031	0.312004	0.146286	0.195631
			683	0.0997272	0.31019	0.145431	0.194489
			682	0.10031	0.312004	0.146286	0.195631
			681	0.10031	0.312004	0.146286	0.195631
			680	0.0997272	0.31019	0.145431	0.194489
			679	0.099144	0.308375	0.144585	0.193355
			678	0.0997272	0.31019	0.145431	0.194489
			677	0.0997272	0.31019	0.145431	0.194489
			676	0.0997272	0.31019	0.145431	0.194489
			675	0.10031	0.312004	0.145286	0.195631
			674	0.10031	0.312004	0.145286	0.195631
			673	0.0997272	0.31019	0.145431	0.194489
			672	0.0979776	0.304746	0.145288	0.191079
			671	0.0950616	0.300568	0.145864	0.185393
			670	0.0952296	0.300538	0.145012	0.185402
			669	0.0950223	0.300606	0.145099	0.186037
			668	0.095064	0.300076	0.145014	0.186899
			667	0.0950732	0.300049	0.145048	0.186354
			666	0.0950815	0.300485	0.145042	0.186606
			665	0.0951562	0.30048	0.145353	0.186856
			664	0.096228	0.300931	0.145034	0.187669
			663	0.099144	0.308375	0.144585	0.193355
			662	0.0997272	0.31019	0.145431	0.194489
			661	0.099144	0.308375	0.144585	0.193355
			660	0.0973944	0.302932	0.142038	0.189937
			659	0.0968112	0.301126	0.141183	0.188803
			658	0.096228	0.299311	0.140337	0.187669
			657	0.096228	0.299311	0.140337	0.187669
			656	0.096228	0.299311	0.140337	0.187669
			655	0.096228	0.299311	0.140337	0.187669
			654	0.0956448	0.297497	0.139482	0.186527
			653	0.096228	0.299311	0.140337	0.187669
			652	0.096228	0.300931	0.140337	0.187669
			651	0.096228	0.300931	0.140337	0.187669
			650	0.0968112	0.301126	0.141183	0.188803
			649	0.0973944	0.302932	0.142038	0.189937
			648	0.0985608	0.306561	0.143739	0.192213
			647	0.0997272	0.31019	0.145431	0.194489
			646	0.10031	0.312004	0.146286	0.195631
			645	0.10206	0.317447	0.148833	0.199041
			644	0.104393	0.324705	0.152244	0.203585
			643	0.107309	0.333777	0.156492	0.20928
			642	0.109642	0.341026	0.159894	0.213824
			641	0.111974	0.348284	0.163296	0.218376
			640	0.114307	0.355541	0.166698	0.222928
			639	0.116057	0.360985	0.169254	0.226338
			638	0.11664	0.362799	0.1701	0.227472
			637	0.116057	0.360985	0.169254	0.226338
			636	0.114307	0.355541	0.166698	0.222928
			635	0.112558	0.350098	0.164142	0.21951
			634	0.111391	0.346469	0.162441	0.217234
			633	0.111974	0.348284	0.163296	0.218376
			632	0.112558	0.350098	0.164142	0.21951
			631	0.113724	0.353727	0.165843	0.221786
			630	0.11489	0.357356	0.167553	0.224062
			629	0.116057	0.360985	0.169254	0.226338
			628	0.11664	0.362799	0.1701	0.227472
			627	0.117223	0.364613	0.170955	0.228614
			626	0.117223	0.364613	0.170955	0.228614
			625	0.115474	0.35917	0.168399	0.225196
			624	0.113141	0.351913	0.164997	0.220652
			623	0.109642	0.341026	0.159894	0.213824
			622	0.106142	0.330148	0.154791	0.207004
			621	0.10381	0.32289	0.151389	0.202451
			620	0.10206	0.317447	0.148833	0.199041
			619	0.100894	0.313818	0.147132	0.196765
			618	0.10031	0.312004	0.146286	0.195631
			617	0.0997272	0.31019	0.145431	0.194489
			616	0.099144	0.308375	0.144585	0.193355
			615	0.0985608	0.306561	0.143739	0.192213
			614	0.0979776	0.304746	0.142884	0.191079
			613	0.0979776	0.304746	0.142884	0.191079
			612	0.0979776	0.304746	0.142884	0.191079
			611	0.0979776	0.304746	0.142884	0.191079
			610	0.0979776	0.304746	0.142884	0.191079
			609	0.0973944	0.302932	0.142038	0.189937
			608	0.0973944	0.302932	0.142038	0.189937
			607	0.0968112	0.301126	0.141183	0.188803
			606	0.0973944	0.302932	0.142038	0.189937
			605	0.0973944	0.302932	0.142038	0.189937
			604	0.0973944	0.302932	0.142038	0.189937
			603	0.0973944	0.302932	0.142038	0.189937
			602	0.0968112	0.301126	0.141183	0.188803
			601	0.0968112	0.301126	0.141183	0.188803
			600	0.0968112	0.301126	0.141183	0.188803
			599	0.0968112	0.301126	0.141183	0.188803
			598	0.0973944	0.302932	0.142038	0.189937
			597	0.0979776	0.304746	0.142884	0.191079
			596	0.0985608	0.306561	0.143739	0.192213
			595	0.0985608	0.306561	0.143739	0.192213
			594	0.0985608	0.306561	0.143739	0.192213
			593	0.099144	0.308375	0.144585	0.193355
			592	0.099144	0.308375	0.144585	0.193355
			591	0.0985608	0.306561	0.143739	0.192213
			590	0.0985608	0.306561	0.143739	0.192213
			589	0.0985608	0.306561	0.143739	0.192213
			588	0.0985608	0.306561	0.143739	0.192213
			587	0.0997272	0.31019	0.145431	0.194489
			586	0.10206	0.317447	0.148833	0.199041
			585	0.10381	0.32289	0.151389	0.202451
			584	0.105559	0.328334	0.153945	0.205862
			583	0.105559	0.328334	0.153945	0.205862
			582	0.105559	0.328334	0.153945	0.205862
			581	0.10381	0.32289	0.151389	0.202451
			580	0.10206	0.317447	0.148833	0.199041
			579	0.100894	0.313818	0.147132	0.196765
			578	0.100894	0.313818	0.147132	0.196765
			577	0.100894	0.313818	0.147132	0.196765
			576	0.10031	0.312004	0.146286	0.195631
			575	0.0997272	0.31019	0.145431	0.194489
			574	0.10031	0.312004	0.146286	0.195631
			573	0.101477	0.315633	0.147987	0.197899
			572	0.10206	0.317447	0.148833	0.199041
			571	0.10206	0.317447	0.148833	0.199041
			570	0.101477	0.315633	0.147987	0.197899
			569	0.100894	0.313818	0.147132	0.196765
			568	0.0997272	0.31019	0.145431	0.194489
			567	0.0985608	0.306561	0.143739	0.192213
			566	0.0973944	0.302932	0.142038	0.189937
			565	0.0973944	0.302932	0.142038	0.189937
			564	0.0973944	0.302932	0.142038	0.189937
			563	0.0973944	0.302932	0.142038	0.189937
			562	0.0973944	0.302932	0.142038	0.189937
			561	0.0973944	0.302932	0.142038	0.189937
			560	0.0973944	0.302932	0.142038	0.189937
			559	0.0973944	0.302932	0.142038	0.189937
			558	0.0968112	0.301126	0.141183	0.188803
			557	0.0968112	0.301126	0.141183	0.188803
			556	0.096228	0.299311	0.140337	0.187669
			555	0.0956448	0.297497	0.139482	0.186527
			554	0.0950616	0.295682	0.138636	0.185393
			553	0.0944784	0.293868	0.137781	0.184251
			552	0.0944784	0.293868	0.137781	0.184251
			551	0.0944784	0.293868	0.137781	0.184251
			550	0.0938952	0.292054	0.136935	0.183117
			549	0.0927288	0.288425	0.135234	0.180841
			548	0.0921456	0.28661	0.134379	0.179707
			547	0.0921456	0.28661	0.134379	0.179707
			546	0.0938952	0.292054	0.136935	0.183117
			545	0.0944784	0.293868	0.137781	0.184251
			544	0.0950616	0.295682	0.138636	0.185393
			543	0.0950616	0.295682	0.138636	0.185393
			542	0.0950616	0.295682	0.138636	0.185393
			541	0.0944784	0.293868	0.137781	0.184251
			540	0.0938952	0.292054	0.136935	0.183117
			539	0.0944784	0.293868	0.137781	0.184251
			538	0.096228	0.299311	0.140337	0.187669
			537	0.0979776	0.304746	0.142884	0.191079
			536	0.0979776	0.304746	0.142884	0.191079
			535	0.0973944	0.302932	0.142038	0.189937
			534	0.096228	0.299311	0.140337	0.187669
			533	0.0956448	0.297497	0.139482	0.186527
			532	0.0944784	0.293868	0.137781	0.184251
			531	0.0944784	0.293868	0.137781	0.184251
			530	0.0956448	0.297497	0.139482	0.186527
			529	0.0973944	0.302932	0.142038	0.189937
			528	0.0979776	0.304746	0.142884	0.191079
			527	0.0979776	0.304746	0.142884	0.191079
			526	0.0968112	0.301126	0.141183	0.188803
			525	0.0956448	0.297497	0.139482	0.186527
			524	0.093312	0.290239	0.13608	0.181983
			523	0.0921456	0.28661	0.134379	0.179707
			522	0.0927288	0.288425	0.135234	0.180841
			521	0.093312	0.290239	0.13608	0.181983
			520	0.0927288	0.288425	0.135234	0.180841
			519	0.090396	0.281167	0.131823	0.176288
			518	0.08748	0.272095	0.127575	0.170602
			517	0.0851472	0.264846	0.124173	0.166058
			516	0.084564	0.263031	0.123327	0.164916
			515	0.0863136	0.268466	0.125874	0.168334
			514	0.0886464	0.275724	0.129276	0.172878
			513	0.0909792	0.282982	0.132678	0.17743
			512	0.0915624	0.284796	0.133533	0.178565
			511	0.0909792	0.282982	0.132678	0.17743
			510	0.0898128	0.279353	0.130977	0.175154
			509	0.0886464	0.275724	0.129276	0.172878
			508	0.0880632	0.27391	0.128421	0.171744
			507	0.08748	0.272095	0.127575	0.170602
			506	0.08748	0.272095	0.127575	0.170602
			505	0.0868968	0.270281	0.126729	0.169468
			504	0.0868968	0.270281	0.126729	0.169468
			503	0.08748	0.272095	0.127575	0.170602
			502	0.0892296	0.277538	0.130122	0.17402
			501	0.0898128	0.279353	0.130977	0.175154
			500	0.0892296	0.277538	0.130122	0.17402
			499	0.08748	0.272095	0.127575	0.170602
			498	0.08748	0.272095	0.127575	0.170602
			497	0.0886464	0.275724	0.129276	0.172878
			496	0.0892296	0.277538	0.130122	0.17402
			495	0.0898128	0.279353	0.130977	0.175154
			494	0.0898128	0.279353	0.130977	0.175154
			493	0.0898128	0.279353	0.130977	0.175154
			492	0.0892296	0.277538	0.130122	0.17402
			491	0.0880632	0.27391	0.128421	0.171744
			490	0.0868968	0.270281	0.126729	0.169468
			489	0.0857304	0.266652	0.125028	0.167192
			488	0.084564	0.263031	0.123327	0.164916
			487	0.0851472	0.264846	0.124173	0.166058
			486	0.0868968	0.270281	0.126729	0.169468
			485	0.0892296	0.277538	0.130122	0.17402
			484	0.090396	0.281167	0.131823	0.176288
			483	0.0898128	0.279353	0.130977	0.175154
			482	0.0892296	0.277538	0.130122	0.17402
			481	0.0898128	0.279353	0.130977	0.175154
			480	0.0915624	0.284796	0.133533	0.178565
			479	0.0938952	0.292054	0.136935	0.183117
			478	0.0956448	0.297497	0.139482	0.186527
			477	0.0973944	0.302932	0.142038	0.189937
			476	0.0985608	0.306561	0.143739	0.192213
			475	0.10031	0.312004	0.146286	0.195631
			474	0.10206	0.317447	0.148833	0.199041
			473	0.101477	0.315633	0.147987	0.197899
			472	0.0979776	0.304746	0.142884	0.191079
			471	0.0950616	0.295682	0.138636	0.185393
			470	0.0950616	0.295682	0.138636	0.185393
			469	0.0979776	0.304746	0.142884	0.191079
			468	0.10031	0.312004	0.146286	0.195631
			467	0.100894	0.313818	0.147132	0.196765
			466	0.0997272	0.31019	0.145431	0.194489
			465	0.0985608	0.306561	0.143739	0.192213
			464	0.0985608	0.306561	0.143739	0.192213
			463	0.10031	0.312004	0.146286	0.195631
			462	0.102643	0.319262	0.149688	0.200175
			461	0.10381	0.32289	0.151389	0.202451
			460	0.102643	0.319262	0.149688	0.200175
			459	0.100894	0.313818	0.147132	0.196765
			458	0.10031	0.312004	0.146286	0.195631
			457	0.102643	0.319262	0.149688	0.200175
			456	0.105559	0.328334	0.153945	0.205862
			455	0.107892	0.335591	0.157347	0.210414
			454	0.108475	0.337397	0.158193	0.211548
			453	0.106142	0.330148	0.154791	0.207004
			452	0.101477	0.315633	0.147987	0.197899
			451	0.0979776	0.304746	0.142884	0.191079
			450	0.0968112	0.301126	0.141183	0.188803
			449	0.0968112	0.301126	0.141183	0.188803
			448	0.0968112	0.301126	0.141183	0.188803
			447	0.0979776	0.304746	0.142884	0.191079
			446	0.10031	0.312004	0.146286	0.195631
			445	0.101477	0.315633	0.147987	0.197899
			444	0.0997272	0.31019	0.145431	0.194489
			443	0.0956448	0.297497	0.139482	0.186527
			442	0.0915624	0.284796	0.133533	0.178565
			441	0.0892296	0.277538	0.130122	0.17402
			440	0.08748	0.272095	0.127575	0.170602
			439	0.08748	0.272095	0.127575	0.170602
			438	0.0892296	0.277538	0.130122	0.17402
			437	0.0915624	0.284796	0.133533	0.178565
			436	0.093312	0.290239	0.13608	0.181983
			435	0.0944784	0.293868	0.137781	0.184251
			434	0.0950616	0.295682	0.138636	0.185393
			433	0.0944784	0.293868	0.137781	0.184251
			432	0.0927288	0.288425	0.135234	0.180841
			431	0.090396	0.281167	0.131823	0.176288
			430	0.0886464	0.275724	0.129276	0.172878
			429	0.0863136	0.268466	0.125874	0.168334
			428	0.084564	0.263031	0.123327	0.164916
			427	0.0857304	0.266652	0.125028	0.167192
			426	0.0898128	0.279353	0.130977	0.175154
			425	0.0927288	0.288425	0.135234	0.180841
			424	0.0909792	0.282982	0.132678	0.17743
			423	0.08748	0.272095	0.127575	0.170602
			422	0.0868968	0.270281	0.126729	0.169468
			421	0.0880632	0.27391	0.128421	0.171744
			420	0.0886464	0.275724	0.129276	0.172878
			419	0.0863136	0.268466	0.125874	0.168334
			418	0.084564	0.263031	0.123327	0.164916
			417	0.084564	0.263031	0.123327	0.164916
			416	0.0851472	0.264846	0.124173	0.166058
			415	0.08748	0.272095	0.127575	0.170602
			414	0.0927288	0.288425	0.135234	0.180841
			413	0.0979776	0.304746	0.142884	0.191079
			412	0.099144	0.308375	0.144585	0.193355
			411	0.0944784	0.293868	0.137781	0.184251
			410	0.0892296	0.277538	0.130122	0.17402
			409	0.08748	0.272095	0.127575	0.170602
			408	0.0892296	0.277538	0.130122	0.17402
			407	0.0898128	0.279353	0.130977	0.175154
			406	0.0868968	0.270281	0.126729	0.169468
			405	0.0798984	0.248516	0.116523	0.15582
			404	0.0740664	0.230372	0.108018	0.144447
			403	0.0752328	0.234001	0.109719	0.146723
			402	0.084564	0.263031	0.123327	0.164916
			401	0.0938952	0.292054	0.136935	0.183117
			400	0.093312	0.290239	0.13608	0.181983

## Sheet: Fig 10
			SI_FTIR_48 h						SI_FTIR_96 h
			PPO,%	SA	SA-S	PA	PA-S		PPO,%	SA	SA-S	PA	PA-S
			0	0.808016					0	0.874947
			2	0.685746	0.628769	0.548952	0.469686		2	0.752823	0.695165	0.613405	0.606653
			4	0.629846	0.547867	0.321507	0.213347		4	0.699305	0.616477	0.389413	0.381893
			6	0.553983	0.495566	0.12248	0.0379979		6	0.625541	0.565697	0.187464	0.185218
			8	0.55121	0.496112	0.115254	0.0256376		8	0.62263	0.566014	0.179206	0.179951

## Sheet: Fig 13
			RET_48 h						RET_96 h
			PPO,%	SA	SA-S	PA	PA-S		PPO,%	SA	SA-S	PA	PA-S
			0	1.56668					0	1.73119
			2	1.48024	1.41114	0.730758	0.598066		2	1.68074	1.64255	1.30577	1.31071
			4	1.42176	1.33869	0.211467	0.183617		4	1.63951	1.58906	0.897676	0.916092
			6	1.34986	1.27973	0.0596771	0.041782		6	1.59273	1.55402	0.57996	0.587213
			8	1.34852	1.2809	0.0504181	0.0417762		8	1.5926	1.55602	0.57754	0.581718

## Sheet: Fig 11 & 14
			48 hours						96 hours
		Binder	SPD	SI_Vis	SI_G*/sind	SI_Jnr3.2	SI_FTIR	RET	SPD	SI_Vis	SI_G*/sind	SI_Jnr3.2	SI_FTIR	RET
		R	7.6	0.341463	0.317228	0.218782	0.808016	1.56668	10.1278	0.231343	0.303769	0.204196	0.874947	1.73119
		RP2	6.864	0.364146	0.411375	0.309916	0.685746	1.48024	9.7458	0.267925	0.334573	0.209594	0.752823	1.68074
		RP4	6.762	0.384146	0.42019	0.324188	0.629846	1.42176	9.20426	0.282716	0.340696	0.225008	0.699305	1.63951
		RP6	6.762	0.404146	0.448345	0.378859	0.553983	1.34986	9.19622	0.280282	0.360946	0.267061	0.625541	1.59273
		RP8	6.664	0.404146	0.434033	0.369975	0.55121	1.34852	9.06912	0.287097	0.365244	0.279966	0.62263	1.5926
		RP2-S	5.086	0.5	0.447677	0.337083	0.628769	1.41114	7.60685	0.264324	0.339368	0.210956	0.695165	1.64255
		RP4-S	4.9	0.506173	0.461005	0.356965	0.547867	1.33869	7.39194	0.27451	0.344749	0.225756	0.616477	1.58906
		RP6-S	4.606	0.521739	0.484694	0.407085	0.495566	1.27973	7.07491	0.275641	0.362983	0.269354	0.565697	1.55402
		RP8-S	4.508	0.532258	0.44108	0.387106	0.496112	1.2809	6.94781	0.275714	0.369179	0.279765	0.566014	1.55602
		RP2p	3.49	0.787879	0.620897	0.754737	0.548952	0.730758	3.9862	0.61905	0.569227	0.704146	0.613405	1.30577
		RP4p	3.038	0.861702	0.783953	0.846398	0.321507	0.211467	3.62197	0.67136	0.661068	0.739383	0.389413	0.897676
		RP6p	1.372	0.977273	0.916637	0.955634	0.12248	0.0596771	2.57739	0.89031	0.875787	0.875683	0.187464	0.57996
		RP8p	0.882	0.908434	0.891235	0.910661	0.115254	0.0504181	2.66738	0.83679	0.820728	0.800927	0.179206	0.57754
		RP2p-S	2.409	0.834951	0.663956	0.772424	0.469686	0.598066	3.8862	0.618	0.570134	0.703754	0.606653	1.31071
		RP4p-S	2.058	0.881188	0.816639	0.875524	0.213347	0.183617	3.4622	0.66942	0.663677	0.738907	0.381893	0.916092
		RP6p-S	0.98	0.99	0.933455	0.977827	0.0379979	0.041782	2.47739	0.87783	0.877471	0.877255	0.185218	0.587213
		RP8p-S	0.784	0.920494	0.902278	0.935923	0.0256376	0.0417762	2.46738	0.83636	0.821966	0.803913	0.179951	0.581718
																			SPD	RET	GSD	FTIR
																			7.6	1.56668	0.317228	0.808016
																			6.864	1.48024	0.411375	0.685746
																			6.762	1.42176	0.42019	0.629846
																			6.762	1.34986	0.448345	0.553983
																			6.664	1.34852	0.434033	0.55121
																			5.086	1.41114	0.447677	0.628769
																			4.9	1.33869	0.461005	0.547867
																			4.606	1.27973	0.484694	0.495566
																			4.508	1.2809	0.44108	0.496112
																			3.49	0.730758	0.620897	0.548952
																			3.038	0.211467	0.783953	0.321507
																			1.372	0.0596771	0.916637	0.12248
																			0.882	0.0504181	0.891235	0.115254
																			2.409	0.598066	0.663956	0.469686
																			2.058	0.183617	0.816639	0.213347
																			0.98	0.041782	0.933455	0.0379979
																			0.784	0.0417762	0.902278	0.0256376
																			10.1278	1.73119	0.303769	0.874947
																			9.7458	1.68074	0.334573	0.752823
																			9.20426	1.63951	0.340696	0.699305
																			9.19622	1.59273	0.360946	0.625541
																			9.06912	1.5926	0.365244	0.62263
																			7.60685	1.64255	0.339368	0.695165
																			7.39194	1.58906	0.344749	0.616477
																			7.07491	1.55402	0.362983	0.565697
																			6.94781	1.55602	0.369179	0.566014
																			3.9862	1.30577	0.569227	0.613405
																			3.62197	0.897676	0.661068	0.389413
																			2.57739	0.57996	0.875787	0.187464
																			2.66738	0.57754	0.820728	0.179206
																			3.8862	1.31071	0.570134	0.606653
																			3.4622	0.916092	0.663677	0.381893
																			2.47739	0.587213	0.877471	0.185218
																			2.46738	0.581718	0.821966	0.179951
